# Supplementary material for: Machine Learning-Based Identification of Immune Inflammation-Related Genes as Shared Potential Diagnostic Biomarkers in Autism Spectrum Disorder and Atopic Dermatitis
Source: Biomedicines. 2026 May 12;14(5):1090. doi: 10.3390/biomedicines14051090 (PMC13204341; doi:10.3390/biomedicines14051090)
Supplement: Supplementary file 1 [file biomedicines-14-01090-s001.zip]

Archive with 6 entries (6 files):
- Supplementary Data S1 The performance of predictive models in ASD training and testing cohorts..txt
- Supplementary Data S2 The performance of predictive models in ASD training and testing cohorts..txt
- Supplementary Data S3 Each algorithm model classifies each sample in the ASD cohort..txt
- Supplementary Data S4 Each algorithm model classifies each sample in the AD cohort..txt
- Supplementary Data S5 All thealgorithm models used in this research study.xlsx
- Supplementary file .pdf
