# Supplementary material for: Machine Learning-Based Identification of Immune Inflammation-Related Genes as Shared Potential Diagnostic Biomarkers in Autism Spectrum Disorder and Atopic Dermatitis
Source: Biomedicines. 2026 May 12;14(5):1090. doi: 10.3390/biomedicines14051090 (PMC13204341; doi:10.3390/biomedicines14051090)
Supplement: Supplementary file 1 [file biomedicines-14-01090-s001.zip › Supplementary Data S1 The performance of predictive models in ASD training and testing cohorts..txt]

Supplementary Data S1: The performance of predictive models in ASD training and testing cohorts.
ID	Training	GSE25507
Lasso+Stepglm[both]	1	0.583333333
SVM	0.948742378	0.560606061
glmBoost+SVM	0.879192073	0.507575758
Ridge	0.882050305	0.578971534
Lasso+SVM	0.966082317	0.492424242
glmBoost+Ridge	0.891387195	0.549586777
Enet[alpha=0.1]	0.953887195	0.620752984
glmBoost+Enet[alpha=0.1]	0.89367378	0.554637282
Enet[alpha=0.2]	0.963224085	0.607897153
Enet[alpha=0.3]	0.971989329	0.609733701
glmBoost+Enet[alpha=0.3]	0.894435976	0.555555556
glmBoost+Enet[alpha=0.2]	0.892530488	0.552341598
Enet[alpha=0.4]	0.975990854	0.610192837
glmBoost+Enet[alpha=0.4]	0.895198171	0.55922865
Lasso+glmBoost	0.908155488	0.53030303
Enet[alpha=0.5]	0.969321646	0.601010101
glmBoost	0.85308689	0.560146924
glmBoost+Enet[alpha=0.5]	0.896532012	0.560606061
glmBoost+Enet[alpha=0.6]	0.895960366	0.558310376
glmBoost+Enet[alpha=0.7]	0.897294207	0.561065197
glmBoost+Enet[alpha=0.8]	0.897865854	0.563820018
Enet[alpha=0.8]	0.96875	0.60835629
Enet[alpha=0.7]	0.977134146	0.600550964
glmBoost+Enet[alpha=0.9]	0.896722561	0.558310376
glmBoost+Lasso	0.899199695	0.563820018
Lasso+plsRglm	0.861280488	0.506887052
glmBoost+plsRglm	0.852324695	0.564738292
glmBoost+Stepglm[forward]	0.899580793	0.550964187
Lasso+Stepglm[forward]	1	0.577364555
Stepglm[forward]	1	0.59825528
plsRglm	0.832507622	0.58677686
Stepglm[both]+Ridge	0.939977134	0.669421488
Stepglm[backward]+Ridge	0.939977134	0.669421488
Stepglm[both]+plsRglm	0.745426829	0.729568411
Stepglm[backward]+plsRglm	0.745426829	0.729568411
Stepglm[both]+Enet[alpha=0.9]	0.96570122	0.640036731
Stepglm[backward]+Enet[alpha=0.9]	0.881097561	0.674471993
Stepglm[both]+Enet[alpha=0.1]	0.953125	0.655647383
Stepglm[backward]+Enet[alpha=0.1]	0.958079268	0.648760331
Stepglm[both]+Enet[alpha=0.8]	0.952172256	0.653810836
Stepglm[backward]+Enet[alpha=0.8]	0.971417683	0.640495868
Stepglm[both]+Enet[alpha=0.2]	0.956935976	0.648301194
Stepglm[backward]+Enet[alpha=0.2]	0.960175305	0.64738292
Stepglm[both]+Lasso	0.957126524	0.645546373
Stepglm[backward]+Lasso	0.970846037	0.6359045
Stepglm[both]+Enet[alpha=0.6]	0.958650915	0.645087236
Stepglm[backward]+Enet[alpha=0.6]	0.955030488	0.648301194
Stepglm[both]+Enet[alpha=0.7]	0.914253049	0.672176309
Stepglm[backward]+Enet[alpha=0.7]	0.958269817	0.644628099
Lasso+Stepglm[backward]	1	0.583333333
Stepglm[both]	1	0.604683196
Stepglm[backward]	1	0.604683196
glmBoost+Stepglm[both]	0.887766768	0.584481175
glmBoost+Stepglm[backward]	0.887766768	0.584481175
Stepglm[both]+Enet[alpha=0.4]	0.958079268	0.64738292
Stepglm[backward]+Enet[alpha=0.4]	0.963224085	0.643250689
Stepglm[both]+Enet[alpha=0.3]	0.958079268	0.646464646
Stepglm[backward]+Enet[alpha=0.3]	0.953696646	0.654729109
Stepglm[both]+glmBoost	0.835175305	0.674931129
Stepglm[backward]+glmBoost	0.834603659	0.678145087
Stepglm[both]+Enet[alpha=0.5]	0.977134146	0.641414141
Stepglm[backward]+Enet[alpha=0.5]	0.966082317	0.641873278
glmBoost+RF	1	0.518365473
RF	1	0.577134986
Stepglm[both]+SVM	0.905297256	0.583333333
Stepglm[backward]+SVM	0.905297256	0.583333333
Lasso+RF	1	0.529843893
Stepglm[both]+RF	1	0.592286501
LDA	1	0.561983471
glmBoost+LDA	0.90148628	0.53902663
Stepglm[both]+LDA	0.960556402	0.629935721
Stepglm[backward]+LDA	0.960556402	0.629935721
Lasso+LDA	0.98589939	0.593204775
Stepglm[backward]+RF	1	0.582644628
XGBoost	0.790015244	0.59825528
Lasso+XGBoost	0.746189024	0.616850321
glmBoost+XGBoost	0.854897104	0.530073462
Stepglm[both]+XGBoost	0.74456936	0.550734619
Stepglm[backward]+XGBoost	0.853563262	0.594811754
NaiveBayes	0.834032012	0.707988981
Lasso+NaiveBayes	0.875	0.620293848
glmBoost+NaiveBayes	0.855754573	0.559687787
Stepglm[both]+NaiveBayes	0.769245427	0.707988981
Stepglm[backward]+NaiveBayes	0.769245427	0.707988981
