# Supplementary material for: Machine Learning-Based Identification of Immune Inflammation-Related Genes as Shared Potential Diagnostic Biomarkers in Autism Spectrum Disorder and Atopic Dermatitis
Source: Biomedicines. 2026 May 12;14(5):1090. doi: 10.3390/biomedicines14051090 (PMC13204341; doi:10.3390/biomedicines14051090)
Supplement: Supplementary file 1 [file biomedicines-14-01090-s001.zip › Supplementary Data S2 The performance of predictive models in ASD training and testing cohorts..txt]

Supplementary Data S2: The performance of predictive models in AD training and testing cohorts.
ID	Training	GSE6012	GSE32924
Lasso+Stepglm[both]	1	0.64	0.6525
SVM	0.8125	0.5	0.625
glmBoost+SVM	0.8625	0.8	0.59
Ridge	0.9078125	0.99	0.97
Lasso+SVM	1	0.85	0.7775
glmBoost+Ridge	0.9953125	0.97	0.655
Enet[alpha=0.1]	1	0.97	0.655
glmBoost+Enet[alpha=0.1]	0.996875	0.97	0.615
Enet[alpha=0.2]	1	0.98	0.625
Enet[alpha=0.3]	1	0.98	0.645
glmBoost+Enet[alpha=0.3]	0.996875	0.97	0.615
glmBoost+Enet[alpha=0.2]	0.996875	0.97	0.615
Enet[alpha=0.4]	1	0.97	0.595
glmBoost+Enet[alpha=0.4]	0.996875	0.97	0.615
Lasso+glmBoost	1	1	0.81
Enet[alpha=0.5]	1	0.98	0.675
glmBoost	0.99375	0.95	0.645
glmBoost+Enet[alpha=0.5]	0.996875	0.97	0.62
Enet[alpha=0.6]	1	0.98	0.625
glmBoost+Enet[alpha=0.6]	0.996875	0.97	0.62
glmBoost+Enet[alpha=0.7]	0.996875	0.97	0.625
glmBoost+Enet[alpha=0.8]	0.996875	0.97	0.62
Enet[alpha=0.8]	1	0.98	0.62
Enet[alpha=0.9]	0.9984375	0.98	0.66
Lasso	0.9984375	0.98	0.67
Enet[alpha=0.7]	1	0.98	0.625
glmBoost+Enet[alpha=0.9]	0.996875	0.96	0.625
glmBoost+Lasso	0.996875	0.97	0.645
Lasso+plsRglm	0.996875	1	0.8425
glmBoost+plsRglm	0.978125	0.99	0.685
glmBoost+Stepglm[forward]	1	0.52	0.585
Lasso+Stepglm[forward]	1	0.935	0.7
RF+SVM	0.8125	0.6	0.7325
Stepglm[forward]	1	0.585	0.6975
plsRglm	0.9828125	1	0.865
RF+Ridge	1	0.98	0.605
RF+Enet[alpha=0.1]	1	0.97	0.495
RF+plsRglm	0.99375	1	0.675
RF+Stepglm[forward]	1	0.8	0.645
RF+Enet[alpha=0.2]	1	0.97	0.555
RF+Enet[alpha=0.3]	1	0.98	0.565
RF+Enet[alpha=0.6]	1	0.97	0.49
RF+Lasso	1	0.99	0.535
RF+Enet[alpha=0.7]	1	0.98	0.505
RF+Enet[alpha=0.5]	1	0.98	0.505
RF+glmBoost	0.99375	0.94	0.64
RF+Enet[alpha=0.9]	1	0.98	0.52
RF+Enet[alpha=0.4]	1	0.97	0.485
RF+Enet[alpha=0.8]	1	0.98	0.51
RF+Stepglm[both]	1	0.69	0.6875
RF+Stepglm[backward]	1	0.69	0.6875
Stepglm[both]+Ridge	0.9765625	0.85	0.835
Stepglm[backward]+Ridge	0.9765625	0.85	0.835
Stepglm[both]+plsRglm	0.965625	0.89	0.82
Stepglm[backward]+plsRglm	0.965625	0.89	0.82
Stepglm[both]+Enet[alpha=0.9]	1	0.75	0.91
Stepglm[backward]+Enet[alpha=0.9]	0.9984375	0.75	0.91
Stepglm[both]+Enet[alpha=0.1]	1	0.74	0.91
Stepglm[backward]+Enet[alpha=0.1]	0.9984375	0.75	0.91
Stepglm[both]+Enet[alpha=0.8]	1	0.74	0.91
Stepglm[backward]+Enet[alpha=0.8]	0.9984375	0.75	0.91
Stepglm[both]+Enet[alpha=0.2]	1	0.74	0.915
Stepglm[backward]+Enet[alpha=0.2]	1	0.74	0.91
Stepglm[both]+Lasso	0.9984375	0.76	0.905
Stepglm[backward]+Lasso	0.9984375	0.75	0.91
Stepglm[both]+Enet[alpha=0.6]	0.9984375	0.75	0.91
Stepglm[backward]+Enet[alpha=0.6]	0.9984375	0.77	0.9
Stepglm[both]+Enet[alpha=0.7]	0.9984375	0.75	0.91
Stepglm[backward]+Enet[alpha=0.7]	0.9984375	0.75	0.91
Lasso+Stepglm[backward]	1	0.64	0.6525
Stepglm[both]	1	0.74	0.86
Stepglm[backward]	1	0.74	0.86
glmBoost+Stepglm[both]	1	0.53	0.5775
glmBoost+Stepglm[backward]	1	0.53	0.5775
Stepglm[both]+Enet[alpha=0.4]	0.9984375	0.75	0.905
Stepglm[backward]+Enet[alpha=0.4]	1	0.74	0.91
Stepglm[both]+Enet[alpha=0.3]	0.9984375	0.75	0.91
Stepglm[backward]+Enet[alpha=0.3]	1	0.75	0.91
Stepglm[both]+glmBoost	0.9578125	0.84	0.82
Stepglm[backward]+glmBoost	0.959375	0.84	0.815
Stepglm[both]+Enet[alpha=0.5]	0.9984375	0.75	0.905
Stepglm[backward]+Enet[alpha=0.5]	0.9984375	0.75	0.91
glmBoost+RF	1	0.92	0.7
RF	1	0.98	0.915
Stepglm[both]+SVM	0.78125	0.55	0.795
Stepglm[backward]+SVM	0.78125	0.55	0.795
Lasso+RF	1	0.97	0.76
LDA	1	0.73	0.59
glmBoost+LDA	0.990625	0.71	0.57
RF+LDA	1	0.73	0.5175
Stepglm[both]+LDA	0.9890625	0.69	0.895
Stepglm[backward]+LDA	0.9890625	0.69	0.895
Lasso+LDA	0.99375	0.44	0.785
XGBoost	1	0.92	0.8175
Lasso+XGBoost	1	0.9	0.7925
glmBoost+XGBoost	1	0.91	0.78
RF+XGBoost	1	0.93	0.8025
Stepglm[both]+XGBoost	1	0.795	0.815
Stepglm[backward]+XGBoost	1	0.795	0.815
NaiveBayes	0.79375	0.99	0.985
Lasso+NaiveBayes	0.996875	1	0.855
glmBoost+NaiveBayes	0.9875	0.99	0.69
RF+NaiveBayes	0.9609375	0.95	0.995
Stepglm[both]+NaiveBayes	0.8921875	0.77	0.875
Stepglm[backward]+NaiveBayes	0.8921875	0.77	0.875
